# Supplementary material for: Validation of the SMART-REACH model after stroke and the effect of colchicine by atherosclerotic cardiovascular disease risk category: a secondary analysis of the CONVINCE randomised clinical trial
Source: Eur Stroke J. 2026 Apr 25;11(4):aakag033. doi: 10.1093/esj/aakag033 (PMC13109098; doi:10.1093/esj/aakag033)
Supplement: Supplemental_Materials_aakag033 [file supplemental_materials_aakag033.zip]

Archive with 4 entries (3 files):
- Supplemental_Materials_aakag033_NEW/
- Supplemental_Materials_aakag033_NEW/Supplemental Material - Statistical Analysis Plan final.pdf
- Supplemental_Materials_aakag033_NEW/Supplemental Material - Study Protocol Final.pdf
- Supplemental_Materials_aakag033_NEW/Supplemental Material - Table S1.docx
